# Supplementary material for: Demographic and psychosocial correlates of measurement error and reactivity bias in a 4-d image-based mobile food record among adults with overweight and obesity
Source: Br J Nutr. 2022 May 19;129(4):725–36. doi: 10.1017/S0007114522001532 (PMC9899562; doi:10.1017/S0007114522001532)
Supplement: Supplementary file 1 [file S0007114522001532sup.zip]

Archive with 2 entries (2 files):
- S0007114522001532sup001.docx
- S0007114522001532sup002.docx
